# Supplementary material for: Targeting FAK/PYK2 with SJP1602 for Anti-Tumor Activity in Triple-Negative Breast Cancer
Source: Curr Issues Mol Biol. 2023 Aug 24;45(9):7058–74. doi: 10.3390/cimb45090446 (PMC10528299; doi:10.3390/cimb45090446)
Supplement: Supplementary file 1 [file cimb-45-00446-s001.zip]

Archive with 1 entries (1 files):
- cimb-2562990-SI.pdf
